# Supplementary material for: SPDL1 Is an Independent Predictor of Patient Outcome in Colorectal Cancer
Source: Int J Mol Sci. 2022 Feb 5;23(3):1819. doi: 10.3390/ijms23031819 (PMC8836361; doi:10.3390/ijms23031819)
Supplement: Supplementary file 1 [file ijms-23-01819-s001.zip]

Archive with 1 entries (1 files):
- ijms-1541328-supplementary.pdf
